# Supplementary material for: PTPN22 R620W gene editing in T cells enhances low-avidity TCR responses
Source: eLife. 2023 Mar 24;12:e81577. doi: 10.7554/eLife.81577 (PMC10065793; doi:10.7554/eLife.81577)
Supplement: Figure 1—source data 1. [file elife-81577-fig1-data1.zip]

Archive with 12 entries (12 files):
- Anderson et al Western Blot images labeled.pptx
- __MACOSX/._Anderson et al Western Blot images labeled.pptx
- Anti_Actin Blot 1, Donor 1.tif
- __MACOSX/._Anti_Actin Blot 1, Donor 1.tif
- Anti_Actin Blot 2, Donors2 and 3.tif
- __MACOSX/._Anti_Actin Blot 2, Donors2 and 3.tif
- Anti_PTPN22 Blot 1, Donor 1.tif
- __MACOSX/._Anti_PTPN22 Blot 1, Donor 1.tif
- Anti_PTPN22 Blot 2, Donors2 and 3.tif
- __MACOSX/._Anti_PTPN22 Blot 2, Donors2 and 3.tif
- Western Blot Images Labeled.pdf
- __MACOSX/._Western Blot Images Labeled.pdf
