# Supplementary material for: PTPN22 R620W gene editing in T cells enhances low-avidity TCR responses
Source: eLife. 2023 Mar 24;12:e81577. doi: 10.7554/eLife.81577 (PMC10065793; doi:10.7554/eLife.81577)
Supplement: Figure 4—source data 1. [file elife-81577-fig4-data1.zip]

Archive with 1 entries (1 files):
- Anderson et al, Figure 4 Primary Data.pzfx
