# Supplementary material for: PTPN22 R620W gene editing in T cells enhances low-avidity TCR responses
Source: eLife. 2023 Mar 24;12:e81577. doi: 10.7554/eLife.81577 (PMC10065793; doi:10.7554/eLife.81577)
Supplement: Source data 2. [file elife-81577-data2.zip]

Archive with 24 entries (24 files):
- Anderson et al, Figure 1  Primary Data.pzfx
- __MACOSX/._Anderson et al, Figure 1  Primary Data.pzfx
- Anderson et al, Figure 2  Primary Data.pzfx
- __MACOSX/._Anderson et al, Figure 2  Primary Data.pzfx
- Anderson et al, Figure 3 Primary Data.pzfx
- __MACOSX/._Anderson et al, Figure 3 Primary Data.pzfx
- Anderson et al, Figure 4 Primary Data.pzfx
- __MACOSX/._Anderson et al, Figure 4 Primary Data.pzfx
- Anderson et al, Figure 5 Primary Data.pzfx
- __MACOSX/._Anderson et al, Figure 5 Primary Data.pzfx
- Anderson et al, Figure 6 Primary Data.pzfx
- __MACOSX/._Anderson et al, Figure 6 Primary Data.pzfx
- Anderson et al, Supplemental Figure 1 Primary Data.pzfx
- __MACOSX/._Anderson et al, Supplemental Figure 1 Primary Data.pzfx
- Anderson et al, Supplemental Figure 2 Primary Data.pzfx
- __MACOSX/._Anderson et al, Supplemental Figure 2 Primary Data.pzfx
- Anderson et al, Supplemental Figure 3 Primary Data.pzfx
- __MACOSX/._Anderson et al, Supplemental Figure 3 Primary Data.pzfx
- Anderson et al, Supplemental Figure 4 Primary Data.pzfx
- __MACOSX/._Anderson et al, Supplemental Figure 4 Primary Data.pzfx
- Anderson et al, Supplemental Figure 5 Primary Data.pzfx
- __MACOSX/._Anderson et al, Supplemental Figure 5 Primary Data.pzfx
- Anderson et al, Supplemental Figure 6 Primary Data.pzfx
- __MACOSX/._Anderson et al, Supplemental Figure 6 Primary Data.pzfx
